# Supplementary material for: Assessing the Effect of Silicon Supply on Root Sulfur Uptake in S-Fed and S-Deprived Brassica napus L
Source: Plants (Basel). 2022 Jun 18;11(12):1606. doi: 10.3390/plants11121606 (PMC9227570; doi:10.3390/plants11121606)
Supplement: Supplementary file 1 [file plants-11-01606-s001.zip]

Archive with 1 entries (1 files):
- plants-1758297-supplementary.pdf
